# Supplementary material for: Nonalcoholic fatty liver disease is associated with dysbiosis independent of body mass index and insulin resistance
Source: Sci Rep. 2018 Jan 23;8:1466. doi: 10.1038/s41598-018-19753-9 (PMC5780381; doi:10.1038/s41598-018-19753-9)
Supplement: Supplementary file 2 — Dataset 1 [file 41598_2018_19753_MOESM2_ESM.xlsx]

## Sheet: ZIG_OTU
ZIG model, 3 group comparison, OTU level
Sorted by F-test q-value
		difference between log-transformed normalized counts			3-group comparison		q-values pairwise comparisons
OTU #	taxonomy	SS vs HC	NASH vs HC	SS vs NASH	F-test p-value	F-test q-value	SS vs HC	NASH vs HC	SS vs NASH
6	Bacteria;Firmicutes;Clostridia;Clostridiales;Lachnospiraceae;Blautia;|87	-0.668681	-0.749374	0.0806926	0.00310442	0.0999623	0.248413	0.0617743	0.990232
11	Bacteria;Firmicutes;Clostridia;Clostridiales;Lachnospiraceae;Anaerostipes;|100	-0.948419	-0.764013	-0.184405	0.00281491	0.0999623	0.246937	0.130162	0.990232
23	Bacteria;Bacteroidetes;Bacteroidia;Bacteroidales;Bacteroidaceae;Bacteroides;|100	-0.882147	-1.00606	0.123909	0.000700696	0.0999623	0.246937	0.0403312	0.990232
31	Bacteria;Firmicutes;Clostridia;Clostridiales;Lachnospiraceae;Dorea;|100	-0.81669	-0.797088	-0.0196018	0.00197099	0.0999623	0.246937	0.0617743	0.990232
84	Bacteria;Firmicutes;Bacilli;Lactobacillales;Lactobacillaceae;Lactobacillus;|98	0.90767	1.76631	-0.85864	0.00222736	0.0999623	0.511004	0.0403312	0.990232
13	Bacteria;Firmicutes;Clostridia;Clostridiales;Lachnospiraceae;Incertae_Sedis;|99	-0.947164	-0.583067	-0.364097	0.00774797	0.207904	0.246937	0.191333	0.990232
2	Bacteria;Firmicutes;Clostridia;Clostridiales;Ruminococcaceae;Faecalibacterium;|100	-0.676533	-0.772785	0.0962521	0.0151689	0.231126	0.31022	0.130162	0.990232
4	Bacteria;Firmicutes;Clostridia;Clostridiales;Lachnospiraceae;Incertae_Sedis;|75	-0.727203	-0.465609	-0.261594	0.0327504	0.231126	0.248413	0.229742	0.990232
5	Bacteria;Firmicutes;Clostridia;Clostridiales;Lachnospiraceae;Dorea;|100	-0.746604	-0.54193	-0.204674	0.0330479	0.231126	0.248413	0.202374	0.990232
16	Bacteria;Firmicutes;Clostridia;Clostridiales;Lachnospiraceae;Blautia;|87	-0.579074	-0.749809	0.170735	0.0308303	0.231126	0.475626	0.130162	0.990232
20	Bacteria;Firmicutes;Clostridia;Clostridiales;Lachnospiraceae;unclassified;|100	-0.708054	-0.562373	-0.145682	0.0148663	0.231126	0.248413	0.177819	0.990232
37	Bacteria;Firmicutes;Clostridia;Clostridiales;Lachnospiraceae;Blautia;|85	-0.555082	-0.745353	0.190271	0.0257561	0.231126	0.475626	0.130162	0.990232
40	Bacteria;Firmicutes;Clostridia;Clostridiales;Ruminococcaceae;unclassified;|70	-0.774375	-0.823188	0.0488131	0.0226028	0.231126	0.31022	0.130162	0.990232
46	Bacteria;Firmicutes;Clostridia;Clostridiales;Ruminococcaceae;unclassified;|100	-0.815835	-0.616731	-0.199105	0.026724	0.231126	0.248413	0.191333	0.990232
54	Bacteria;Bacteroidetes;Bacteroidia;Bacteroidales;Bacteroidaceae;Bacteroides;|100	-0.77252	-0.97701	0.204491	0.0249542	0.231126	0.475626	0.130162	0.990232
68	Archaea;Euryarchaeota;Methanobacteria;Methanobacteriales;Methanobacteriaceae;Methanosphaera;|100	-2.00126	-1.66717	-0.334086	0.0330115	0.231126	0.31022	0.191333	0.990232
81	Bacteria;Firmicutes;Clostridia;Clostridiales;Lachnospiraceae;unclassified;|100	-0.615737	-0.793277	0.177539	0.0308314	0.231126	0.475626	0.130162	0.990232
91	Bacteria;Bacteroidetes;Bacteroidia;Bacteroidales;Porphyromonadaceae;Odoribacter;|100	-0.0937408	-1.80262	1.70888	0.0128588	0.231126	0.926962	0.130162	0.990232
183	Bacteria;Firmicutes;Clostridia;Clostridiales;Family_XIII;Incertae_Sedis;|100	-1.28861	-1.04846	-0.240155	0.0219819	0.231126	0.248413	0.182868	0.990232
203	Bacteria;Tenericutes;Mollicutes;RF9;unclassified;unclassified;|100	-0.654267	1.12093	-1.7752	0.017275	0.231126	0.656573	0.1961	0.990232
383	Bacteria;Bacteroidetes;Bacteroidia;Bacteroidales;Bacteroidaceae;Bacteroides;|100	-1.07157	-0.963709	-0.107859	0.0120993	0.231126	0.248413	0.130162	0.990232
509	Bacteria;Firmicutes;Bacilli;Lactobacillales;Streptococcaceae;Streptococcus;|100	-1.12679	-0.297165	-0.829625	0.0271867	0.231126	0.246937	0.614615	0.990232
1007	Bacteria;Firmicutes;Clostridia;Clostridiales;Ruminococcaceae;unclassified;|100	-1.08037	-0.661211	-0.419155	0.0344535	0.231126	0.248413	0.254704	0.990232
1444	Bacteria;Firmicutes;Clostridia;Clostridiales;Lachnospiraceae;Incertae_Sedis;|79	-0.806612	-0.681468	-0.125144	0.0234032	0.231126	0.254822	0.182868	0.990232
14	Bacteria;Firmicutes;Clostridia;Clostridiales;Ruminococcaceae;Subdoligranulum;|100	-0.373858	-0.855337	0.481479	0.0375524	0.241837	0.685947	0.130162	0.990232
57	Bacteria;Bacteroidetes;Bacteroidia;Bacteroidales;Rikenellaceae;Alistipes;|100	-1.09903	-0.965715	-0.133314	0.0422198	0.259276	0.31022	0.191333	0.990232
124	Bacteria;Bacteroidetes;Bacteroidia;Bacteroidales;Porphyromonadaceae;Barnesiella;|100	-0.951498	-1.35239	0.400892	0.0434811	0.259276	0.511004	0.156092	0.990232
41	Bacteria;Firmicutes;Clostridia;Clostridiales;Lachnospiraceae;unclassified;|100	-0.824482	-0.717968	-0.106514	0.0453308	0.260652	0.31022	0.191333	0.990232
50	Bacteria;Firmicutes;Clostridia;Clostridiales;Lachnospiraceae;Roseburia;|97	-0.633269	-0.700238	0.0669691	0.0521105	0.287673	0.475626	0.182868	0.990232
1074	Bacteria;Firmicutes;Clostridia;Clostridiales;Ruminococcaceae;Subdoligranulum;|84	0.543437	-0.0656225	0.609059	0.0536036	0.287673	0.31022	0.885927	0.990232
85	Bacteria;Firmicutes;Clostridia;Clostridiales;Lachnospiraceae;Lachnospira;|75	-0.596383	-0.779413	0.18303	0.0602157	0.312733	0.511004	0.182868	0.990232
28	Bacteria;Firmicutes;Clostridia;Clostridiales;Ruminococcaceae;Incertae_Sedis;|100	-0.0351211	-0.78952	0.754399	0.0628444	0.314929	0.948877	0.191333	0.990232
53	Bacteria;Bacteroidetes;Bacteroidia;Bacteroidales;Porphyromonadaceae;Parabacteroides;|100	-1.0662	-0.770665	-0.29553	0.0645506	0.314929	0.31022	0.254704	0.990232
12	Bacteria;Firmicutes;Erysipelotrichia;Erysipelotrichales;Erysipelotrichaceae;unclassified;|100	-0.287769	-0.766469	0.4787	0.0730407	0.335987	0.819091	0.182868	0.990232
86	Bacteria;Actinobacteria;Coriobacteriia;Coriobacteriales;Coriobacteriaceae;Eggerthella;|100	-0.916507	-0.818719	-0.0977885	0.0725102	0.335987	0.410928	0.204438	0.990232
17	Bacteria;Firmicutes;Negativicutes;Selenomonadales;Veillonellaceae;Dialister;|100	-0.169193	-1.02679	0.857597	0.0965492	0.396868	0.920094	0.194349	0.990232
18	Bacteria;Firmicutes;Clostridia;Clostridiales;Lachnospiraceae;Coprococcus;|93	-0.427175	-0.644951	0.217776	0.0985173	0.396868	0.62282	0.191333	0.990232
160	Bacteria;Actinobacteria;Coriobacteriia;Coriobacteriales;Coriobacteriaceae;unclassified;|100	1.10173	0.662029	0.439703	0.0986009	0.396868	0.31022	0.378429	0.990232
1356	Bacteria;Firmicutes;Clostridia;Clostridiales;Lachnospiraceae;unclassified;|100	0.296362	-0.238735	0.535097	0.0944765	0.396868	0.610653	0.477174	0.990232
1445	Bacteria;Firmicutes;Clostridia;Clostridiales;Ruminococcaceae;Subdoligranulum;|100	-0.396931	-0.760752	0.363821	0.0941528	0.396868	0.685947	0.191333	0.990232
9	Bacteria;Firmicutes;Clostridia;Clostridiales;Ruminococcaceae;Subdoligranulum;|100	0.388573	-0.488057	0.87663	0.1139	0.398649	0.70451	0.419546	0.990232
36	Bacteria;Firmicutes;Negativicutes;Selenomonadales;Acidaminococcaceae;Phascolarctobacterium;|100	-1.29297	-0.40671	-0.88626	0.10454	0.398649	0.31022	0.641002	0.990232
92	Bacteria;Bacteroidetes;Bacteroidia;Bacteroidales;Prevotellaceae;Alloprevotella;|100	0.386162	1.06891	-0.682752	0.104667	0.398649	0.824752	0.191333	0.990232
97	Bacteria;Firmicutes;Clostridia;Clostridiales;Ruminococcaceae;unclassified;|92	-0.0892588	-0.951959	0.8627	0.109894	0.398649	0.926357	0.204438	0.990232
114	Bacteria;Firmicutes;Clostridia;unclassified;unclassified;unclassified;|70	0.85251	-0.632987	1.4855	0.113309	0.398649	0.610653	0.503228	0.990232
148	Bacteria;Bacteroidetes;Bacteroidia;Bacteroidales;Bacteroidaceae;Bacteroides;|100	-0.472475	-0.740983	0.268508	0.110617	0.398649	0.635701	0.194349	0.990232
102	Bacteria;Firmicutes;Erysipelotrichia;Erysipelotrichales;Erysipelotrichaceae;unclassified;|79	-0.223009	0.926439	-1.14945	0.117139	0.401264	0.920094	0.271573	0.990232
60	Bacteria;Firmicutes;Clostridia;Clostridiales;Lachnospiraceae;Lachnospira;|100	-0.327741	-0.777911	0.45017	0.130705	0.42087	0.819416	0.20244	0.990232
106	Bacteria;Firmicutes;Clostridia;Clostridiales;Ruminococcaceae;Oscillibacter;|95	-0.473375	-0.772016	0.298641	0.128563	0.42087	0.659725	0.20244	0.990232
117	Bacteria;Firmicutes;Clostridia;Clostridiales;Lachnospiraceae;Lachnospira;|100	-0.804089	-0.0740507	-0.730038	0.126969	0.42087	0.35427	0.901853	0.990232
1	Bacteria;Firmicutes;Clostridia;Clostridiales;Lachnospiraceae;Blautia;|93	-0.086611	-0.472202	0.385591	0.137338	0.425218	0.920094	0.219564	0.990232
70	Bacteria;Firmicutes;Clostridia;Clostridiales;Ruminococcaceae;Ruminococcus;|100	-0.782821	-1.15869	0.375865	0.136826	0.425218	0.635701	0.211702	0.990232
144	Bacteria;Bacteroidetes;Bacteroidia;Bacteroidales;S24-7;unclassified;|99	1.04133	1.12793	-0.0866056	0.140828	0.427797	0.511004	0.255843	0.990232
55	Bacteria;Firmicutes;Clostridia;Clostridiales;Ruminococcaceae;Intestinimonas;|94	-0.732677	-0.739587	0.00691023	0.154767	0.452877	0.511004	0.271573	0.990232
62	Bacteria;Firmicutes;Bacilli;Lactobacillales;Lactobacillaceae;Lactobacillus;|96	0.690537	1.34984	-0.659303	0.159066	0.452877	0.77026	0.221889	0.990232
78	Bacteria;Firmicutes;Negativicutes;Selenomonadales;Veillonellaceae;Megasphaera;|100	0.882568	0.74043	0.142139	0.159353	0.452877	0.493299	0.325852	0.990232
162	Bacteria;Bacteroidetes;Bacteroidia;Bacteroidales;Prevotellaceae;Prevotella;|100	0.350642	0.921283	-0.570642	0.160335	0.452877	0.824752	0.225331	0.990232
71	Bacteria;Bacteroidetes;Bacteroidia;Bacteroidales;Rikenellaceae;Alistipes;|100	-0.786621	-0.803897	0.0172764	0.169047	0.46925	0.515653	0.273025	0.990232
3	Bacteria;Bacteroidetes;Bacteroidia;Bacteroidales;Bacteroidaceae;Bacteroides;|100	-0.0968388	-0.583416	0.486577	0.174939	0.471069	0.920094	0.254704	0.990232
126	Bacteria;Proteobacteria;Gammaproteobacteria;Pasteurellales;Pasteurellaceae;Haemophilus;|91	-0.807742	0.276891	-1.08463	0.175554	0.471069	0.515653	0.795357	0.990232
1477	Bacteria;Bacteroidetes;Bacteroidia;Bacteroidales;Rikenellaceae;Alistipes;|100	0.787204	-0.39693	1.18413	0.185035	0.488371	0.610653	0.641002	0.990232
7	Bacteria;Firmicutes;Bacilli;Lactobacillales;Streptococcaceae;Streptococcus;|100	-0.735486	-0.349028	-0.386458	0.196415	0.510045	0.475626	0.535321	0.990232
175	Bacteria;Firmicutes;Clostridia;Clostridiales;Ruminococcaceae;unclassified;|100	-0.800906	-0.540487	-0.260419	0.205463	0.525072	0.493299	0.430454	0.990232
8	Bacteria;Firmicutes;Clostridia;Clostridiales;Ruminococcaceae;Ruminococcus;|100	-0.295927	-0.663978	0.36805	0.222651	0.560105	0.824752	0.271573	0.990232
0	Bacteria;Firmicutes;Clostridia;Clostridiales;Lachnospiraceae;Pseudobutyrivibrio;|91	-0.151085	-0.45318	0.302095	0.23362	0.561386	0.904491	0.278659	0.990232
48	Bacteria;Firmicutes;Clostridia;Clostridiales;Lachnospiraceae;Incertae_Sedis;|85	-0.402988	-0.419371	0.0163834	0.230593	0.561386	0.608278	0.332245	0.990232
350	Bacteria;Firmicutes;Negativicutes;Selenomonadales;Veillonellaceae;Dialister;|100	0.413614	0.792806	-0.379192	0.23062	0.561386	0.80137	0.273025	0.990232
19	Bacteria;Firmicutes;Clostridia;Clostridiales;Peptostreptococcaceae;Incertae_Sedis;|100	-0.604935	-0.464091	-0.140845	0.250041	0.566994	0.511004	0.424717	0.990232
27	Bacteria;Firmicutes;Clostridia;Clostridiales;Christensenellaceae;unclassified;|100	-0.989057	-0.335596	-0.65346	0.247007	0.566994	0.475626	0.719042	0.990232
100	Bacteria;Firmicutes;Clostridia;Clostridiales;unclassified;unclassified;|72	-0.898437	-0.611958	-0.286479	0.244282	0.566994	0.511004	0.458114	0.990232
1031	Bacteria;Firmicutes;Clostridia;Clostridiales;Lachnospiraceae;Incertae_Sedis;|97	-0.625861	-0.190269	-0.435592	0.245778	0.566994	0.475626	0.770763	0.990232
15	Bacteria;Actinobacteria;Actinobacteria;Bifidobacteriales;Bifidobacteriaceae;Bifidobacterium;|100	0.0927187	0.526828	-0.434109	0.254718	0.569577	0.920094	0.325852	0.990232
82	Bacteria;Firmicutes;Clostridia;Clostridiales;Ruminococcaceae;Incertae_Sedis;|99	-0.730849	-0.495826	-0.235024	0.259078	0.571391	0.511004	0.469458	0.990232
30	Bacteria;Firmicutes;Clostridia;Clostridiales;Lachnospiraceae;Roseburia;|99	-0.436221	0.0927082	-0.528929	0.270606	0.58875	0.588872	0.865925	0.990232
65	Bacteria;Firmicutes;Clostridia;Clostridiales;Lachnospiraceae;unclassified;|96	0.774145	0.395459	0.378686	0.281732	0.592984	0.511004	0.569576	0.990232
155	Bacteria;Bacteroidetes;Bacteroidia;Bacteroidales;unclassified;unclassified;|93	-0.179472	0.811747	-0.991219	0.276811	0.592984	0.920094	0.419546	0.990232
1164	Bacteria;Firmicutes;Clostridia;Clostridiales;Lachnospiraceae;Marvinbryantia;|99	-0.172282	-0.642103	0.469821	0.283601	0.592984	0.920094	0.332245	0.990232
133	Bacteria;Firmicutes;Clostridia;Clostridiales;Ruminococcaceae;Incertae_Sedis;|96	-0.365682	-0.694302	0.328621	0.292369	0.60348	0.824752	0.332245	0.990232
268	Bacteria;Actinobacteria;unclassified;unclassified;unclassified;unclassified;|70	-0.66134	-0.643597	-0.0177424	0.30341	0.618341	0.610653	0.424717	0.990232
42	Bacteria;Firmicutes;Clostridia;Clostridiales;Clostridiaceae_1;Clostridium_sensu_stricto_1;|99	-0.728431	-0.138778	-0.589653	0.315563	0.619669	0.511004	0.865925	0.990232
51	Bacteria;Firmicutes;Clostridia;Clostridiales;Peptostreptococcaceae;Incertae_Sedis;|100	-0.592813	-0.391916	-0.200896	0.308288	0.619669	0.515653	0.503228	0.990232
89	Bacteria;Bacteroidetes;Bacteroidia;Bacteroidales;Bacteroidaceae;Bacteroides;|100	-0.705048	-0.734192	0.0291434	0.315608	0.619669	0.635701	0.419546	0.990232
104	Bacteria;Firmicutes;Clostridia;Clostridiales;Ruminococcaceae;Incertae_Sedis;|98	-0.0973124	-0.665848	0.568535	0.332417	0.630276	0.926357	0.404867	0.990232
997	Bacteria;Firmicutes;Clostridia;Clostridiales;Lachnospiraceae;unclassified;|100	-0.608084	-0.306318	-0.301766	0.332754	0.630276	0.511004	0.610543	0.990232
1185	Bacteria;Firmicutes;Clostridia;Clostridiales;Lachnospiraceae;Incertae_Sedis;|89	-0.72129	-0.18135	-0.53994	0.325529	0.630276	0.511004	0.834538	0.990232
109	Bacteria;Firmicutes;Clostridia;Clostridiales;Ruminococcaceae;Incertae_Sedis;|98	0.254361	-0.507578	0.761939	0.342049	0.640347	0.906913	0.503228	0.990232
58	Bacteria;Firmicutes;Clostridia;Clostridiales;Lachnospiraceae;Coprococcus;|100	-0.27804	-0.608518	0.330478	0.359621	0.646373	0.861858	0.404867	0.990232
59	Bacteria;Firmicutes;Clostridia;Clostridiales;Lachnospiraceae;Incertae_Sedis;|95	-0.193051	-0.444752	0.251702	0.361326	0.646373	0.876216	0.404867	0.990232
80	Bacteria;Firmicutes;Negativicutes;Selenomonadales;Acidaminococcaceae;Acidaminococcus;|100	0.211775	0.742242	-0.530467	0.357562	0.646373	0.920094	0.40565	0.990232
237	Bacteria;Firmicutes;Clostridia;Clostridiales;Lachnospiraceae;unclassified;|100	-0.462222	-0.467572	0.00535011	0.356616	0.646373	0.656573	0.435839	0.990232
33	Bacteria;Firmicutes;Clostridia;Clostridiales;Lachnospiraceae;Coprococcus;|100	-0.412035	-0.529781	0.117746	0.377253	0.652438	0.73917	0.424717	0.990232
35	Bacteria;Proteobacteria;Gammaproteobacteria;Enterobacteriales;Enterobacteriaceae;Escherichia-Shigella;|96	0.0346901	0.561796	-0.527106	0.398742	0.652438	0.953415	0.446281	0.990232
39	Bacteria;Firmicutes;Clostridia;Clostridiales;Ruminococcaceae;Faecalibacterium;|100	-0.0860769	-0.395948	0.309871	0.390782	0.652438	0.920094	0.424717	0.990232
67	Bacteria;Bacteroidetes;Bacteroidia;Bacteroidales;Bacteroidaceae;Bacteroides;|100	0.406323	-0.304032	0.710356	0.405241	0.652438	0.80137	0.716093	0.990232
77	Bacteria;Actinobacteria;Coriobacteriia;Coriobacteriales;Coriobacteriaceae;unclassified;|89	0.121392	-0.587891	0.709282	0.401236	0.652438	0.926357	0.486809	0.990232
87	Bacteria;Firmicutes;Erysipelotrichia;Erysipelotrichales;Erysipelotrichaceae;Catenibacterium;|100	0.581536	0.486546	0.0949906	0.38515	0.652438	0.627351	0.486809	0.990232
184	Bacteria;unclassified;unclassified;unclassified;unclassified;unclassified;|100	0.584369	0.542152	0.0422167	0.400742	0.652438	0.659725	0.475612	0.990232
1004	Bacteria;Firmicutes;Negativicutes;Selenomonadales;Veillonellaceae;Dialister;|96	0.721248	0.392026	0.329222	0.3946	0.652438	0.588872	0.614615	0.990232
1082	Bacteria;Firmicutes;Clostridia;Clostridiales;Lachnospiraceae;Incertae_Sedis;|87	-0.510209	-0.437637	-0.0725721	0.369315	0.652438	0.627351	0.476175	0.990232
1370	Bacteria;Firmicutes;Clostridia;Clostridiales;Peptostreptococcaceae;Incertae_Sedis;|87	-0.66849	0.3148	-0.98329	0.40067	0.652438	0.703794	0.817588	0.990232
634	Bacteria;Bacteroidetes;Bacteroidia;Bacteroidales;Prevotellaceae;Prevotella;|100	0.487841	0.626313	-0.138472	0.409705	0.653094	0.768279	0.441633	0.990232
1354	Bacteria;Actinobacteria;Actinobacteria;Bifidobacteriales;Bifidobacteriaceae;Bifidobacterium;|99	-0.618461	-0.134675	-0.483786	0.428198	0.675882	0.604545	0.865925	0.990232
56	Bacteria;Firmicutes;Clostridia;Clostridiales;Ruminococcaceae;unclassified;|89	-0.643729	-0.214155	-0.429574	0.446925	0.698592	0.608278	0.819452	0.990232
21	Bacteria;Bacteroidetes;Bacteroidia;Bacteroidales;Prevotellaceae;Prevotella;|100	0.677884	0.637281	0.0406029	0.459516	0.701445	0.685947	0.503228	0.990232
29	Bacteria;Firmicutes;Clostridia;Clostridiales;Lachnospiraceae;Incertae_Sedis;|95	-0.428216	-0.367405	-0.0608116	0.466178	0.701445	0.672918	0.531916	0.990232
209	Bacteria;Firmicutes;Clostridia;Clostridiales;Ruminococcaceae;unclassified;|95	0.423687	0.673499	-0.249812	0.46336	0.701445	0.824752	0.467721	0.990232
1046	Bacteria;Bacteroidetes;Bacteroidia;Bacteroidales;S24-7;unclassified;|100	-0.699275	-0.444075	-0.2552	0.45466	0.701445	0.627351	0.59694	0.990232
49	Bacteria;Firmicutes;Clostridia;Clostridiales;Lachnospiraceae;Roseburia;|97	-0.450257	-0.319506	-0.130751	0.490659	0.724735	0.656573	0.59694	0.990232
672	Bacteria;Firmicutes;Clostridia;Clostridiales;Lachnospiraceae;Roseburia;|81	-0.368299	-0.149961	-0.218338	0.486525	0.724735	0.62282	0.792322	0.990232
112	Bacteria;Proteobacteria;Deltaproteobacteria;Desulfovibrionales;Desulfovibrionaceae;Desulfovibrio;|100	0.240864	0.624337	-0.383473	0.510251	0.740336	0.920094	0.486809	0.990232
129	Bacteria;Firmicutes;Clostridia;Clostridiales;Ruminococcaceae;Ruminococcus;|100	-0.555106	-0.0134762	-0.541629	0.510418	0.740336	0.656573	0.987613	0.990232
24	Bacteria;Firmicutes;Clostridia;Clostridiales;Lachnospiraceae;Incertae_Sedis;|94	0.320549	-0.159999	0.480548	0.526608	0.7503	0.80137	0.831935	0.990232
1143	Bacteria;Firmicutes;Clostridia;Clostridiales;Ruminococcaceae;Faecalibacterium;|100	-0.364761	-0.278034	-0.0867276	0.526208	0.7503	0.685947	0.59694	0.990232
22	Bacteria;Firmicutes;Clostridia;Clostridiales;Lachnospiraceae;Incertae_Sedis;|90	-0.195091	-0.348385	0.153294	0.539979	0.762602	0.876216	0.503228	0.990232
266	Bacteria;Firmicutes;Clostridia;Clostridiales;Lachnospiraceae;Incertae_Sedis;|94	-0.106507	-0.396478	0.289971	0.552099	0.772939	0.920094	0.516307	0.990232
1090	Bacteria;Firmicutes;Clostridia;Clostridiales;Ruminococcaceae;unclassified;|100	-0.200359	-0.246102	0.0457431	0.56128	0.779017	0.824752	0.535321	0.990232
10	Bacteria;Verrucomicrobia;Verrucomicrobiae;Verrucomicrobiales;Verrucomicrobiaceae;Akkermansia;|100	-0.389008	-0.679313	0.290305	0.581877	0.782973	0.890761	0.533919	0.990232
168	Bacteria;Firmicutes;Clostridia;Clostridiales;unclassified;unclassified;|87	-0.698619	0.0212631	-0.719882	0.573489	0.782973	0.685947	0.987613	0.990232
170	Bacteria;Firmicutes;Clostridia;Clostridiales;unclassified;unclassified;|90	-0.358755	0.450737	-0.809492	0.581273	0.782973	0.912453	0.719042	0.990232
447	Bacteria;Proteobacteria;Gammaproteobacteria;Enterobacteriales;Enterobacteriaceae;unclassified;|100	-0.0905287	-0.608893	0.518364	0.583582	0.782973	0.92763	0.54993	0.990232
79	Bacteria;Actinobacteria;Coriobacteriia;Coriobacteriales;Coriobacteriaceae;Adlercreutzia;|100	-0.235987	-0.476167	0.24018	0.595172	0.791923	0.918067	0.535321	0.990232
301	Bacteria;Firmicutes;Clostridia;Clostridiales;Clostridiaceae_1;Clostridium_sensu_stricto_1;|100	-0.383329	0.115767	-0.499096	0.611752	0.807312	0.80137	0.897134	0.990232
44	Bacteria;Firmicutes;Negativicutes;Selenomonadales;Acidaminococcaceae;Phascolarctobacterium;|100	0.611278	-0.169358	0.780636	0.631766	0.813714	0.80137	0.898285	0.990232
69	Bacteria;Bacteroidetes;Bacteroidia;Bacteroidales;Bacteroidaceae;Bacteroides;|100	-0.225003	-0.497501	0.272499	0.628469	0.813714	0.920094	0.564902	0.990232
670	Bacteria;Firmicutes;Clostridia;Clostridiales;Ruminococcaceae;Incertae_Sedis;|74	-0.595117	-0.24101	-0.354107	0.628111	0.813714	0.685947	0.831935	0.990232
98	Bacteria;Firmicutes;Negativicutes;Selenomonadales;Veillonellaceae;Veillonella;|100	-0.355753	0.172176	-0.527929	0.647018	0.826745	0.824752	0.865925	0.990232
819	Bacteria;Verrucomicrobia;Verrucomicrobiae;Verrucomicrobiales;Verrucomicrobiaceae;Akkermansia;|100	-0.393752	-0.419882	0.0261296	0.68082	0.863087	0.826437	0.638307	0.990232
538	Bacteria;Firmicutes;Clostridia;Clostridiales;Lachnospiraceae;Incertae_Sedis;|98	0.272274	0.323845	-0.0515712	0.701135	0.881897	0.857129	0.641002	0.990232
61	Bacteria;Proteobacteria;Betaproteobacteria;Burkholderiales;Alcaligenaceae;Parasutterella;|100	0.342935	0.334425	0.00851038	0.716636	0.893349	0.824752	0.696951	0.990232
207	Bacteria;Firmicutes;Negativicutes;Selenomonadales;Acidaminococcaceae;Succiniclasticum;|100	0.197787	-0.277585	0.475371	0.721338	0.893349	0.920094	0.819452	0.990232
785	Bacteria;Firmicutes;Negativicutes;Selenomonadales;Veillonellaceae;Dialister;|100	0.509293	0.280711	0.228582	0.731191	0.898639	0.80137	0.819452	0.990232
261	Bacteria;Firmicutes;Clostridia;Clostridiales;Lachnospiraceae;Blautia;|97	0.143992	-0.198788	0.342779	0.763849	0.931665	0.920094	0.819452	0.990232
161	Bacteria;Firmicutes;Negativicutes;Selenomonadales;Acidaminococcaceae;Phascolarctobacterium;|100	0.431963	0.261837	0.170126	0.80191	0.948487	0.824752	0.834607	0.990232
629	Bacteria;Bacteroidetes;Bacteroidia;Bacteroidales;Prevotellaceae;Prevotella;|100	0.312161	-0.165499	0.47766	0.811937	0.948487	0.918067	0.897134	0.990232
951	Bacteria;Firmicutes;Clostridia;Clostridiales;Lachnospiraceae;unclassified;|100	0.419676	0.180088	0.239588	0.793912	0.948487	0.824752	0.865925	0.990232
1092	Bacteria;Firmicutes;Erysipelotrichia;Erysipelotrichales;Erysipelotrichaceae;Incertae_Sedis;|100	0.451473	0.228629	0.222843	0.799536	0.948487	0.824752	0.858184	0.990232
1122	Bacteria;Firmicutes;Clostridia;Clostridiales;Ruminococcaceae;unclassified;|79	0.408358	0.0265932	0.381765	0.812989	0.948487	0.826437	0.987613	0.990232
1489	Bacteria;Firmicutes;Clostridia;Clostridiales;Ruminococcaceae;Ruminococcus;|100	-0.070875	-0.352887	0.282012	0.792245	0.948487	0.934704	0.73169	0.990232
143	Bacteria;Firmicutes;Clostridia;Clostridiales;Ruminococcaceae;Ruminococcus;|99	0.283748	0.0385666	0.245181	0.828273	0.959367	0.834692	0.976067	0.990232
32	Bacteria;Firmicutes;Clostridia;Clostridiales;Ruminococcaceae;Oscillibacter;|70	0.119571	-0.172189	0.29176	0.847855	0.975033	0.920094	0.86007	0.990232
26	Bacteria;Firmicutes;Negativicutes;Selenomonadales;Veillonellaceae;Megamonas;|100	0.265171	0.221751	0.0434198	0.91088	0.986388	0.920094	0.865925	0.990232
34	Bacteria;Firmicutes;Clostridia;Clostridiales;Ruminococcaceae;Ruminococcus;|100	-0.0650952	0.0869992	-0.152094	0.946523	0.986388	0.926962	0.901853	0.990232
43	Bacteria;Firmicutes;Clostridia;Clostridiales;Lachnospiraceae;Incertae_Sedis;|93	0.0830095	0.0653817	0.0176278	0.961867	0.986388	0.920094	0.901853	0.990232
47	Bacteria;Firmicutes;Clostridia;Clostridiales;Ruminococcaceae;unclassified;|82	-0.00639055	0.149197	-0.155588	0.953904	0.986388	0.992068	0.897134	0.990232
52	Bacteria;Firmicutes;Clostridia;Clostridiales;unclassified;unclassified;|93	-0.216679	-0.149288	-0.0673917	0.951389	0.986388	0.920094	0.901853	0.990232
64	Bacteria;Actinobacteria;Coriobacteriia;Coriobacteriales;Coriobacteriaceae;unclassified;|98	0.22405	0.268305	-0.0442548	0.867579	0.986388	0.920094	0.819452	0.990232
72	Bacteria;Firmicutes;Clostridia;Clostridiales;Lachnospiraceae;Blautia;|93	-0.126848	-0.146903	0.0200556	0.909814	0.986388	0.920094	0.858184	0.990232
76	Bacteria;Bacteroidetes;Bacteroidia;Bacteroidales;Bacteroidaceae;Bacteroides;|100	0.102385	-0.120997	0.223382	0.919054	0.986388	0.926357	0.898285	0.990232
96	Bacteria;Bacteroidetes;Bacteroidia;Bacteroidales;Bacteroidaceae;Bacteroides;|100	0.164248	0.013784	0.150464	0.948671	0.986388	0.920094	0.987613	0.990232
128	Bacteria;Firmicutes;Clostridia;Clostridiales;Lachnospiraceae;unclassified;|84	-0.228957	-0.255438	0.0264804	0.883989	0.986388	0.920094	0.831935	0.990232
130	Bacteria;Proteobacteria;Betaproteobacteria;Burkholderiales;Alcaligenaceae;Sutterella;|98	-0.104162	-0.197236	0.0930732	0.934236	0.986388	0.926357	0.865925	0.990232
178	Bacteria;Firmicutes;Clostridia;Clostridiales;unclassified;unclassified;|78	0.172108	0.136447	0.0356609	0.953783	0.986388	0.920094	0.898285	0.990232
318	Bacteria;Firmicutes;Clostridia;Clostridiales;Lachnospiraceae;unclassified;|100	-0.135156	0.0245373	-0.159693	0.93593	0.986388	0.920094	0.987613	0.990232
346	Bacteria;Firmicutes;Bacilli;Lactobacillales;Streptococcaceae;Streptococcus;|100	-0.120294	-0.235065	0.11477	0.871596	0.986388	0.920094	0.819452	0.990232
616	Bacteria;Bacteroidetes;Bacteroidia;Bacteroidales;Prevotellaceae;Prevotella;|100	-0.162427	0.0611878	-0.223615	0.923641	0.986388	0.920094	0.967607	0.990232
975	Bacteria;Actinobacteria;Actinobacteria;Bifidobacteriales;Bifidobacteriaceae;Bifidobacterium;|100	0.228037	-0.0235318	0.251569	0.879414	0.986388	0.915725	0.987613	0.990232
1504	Bacteria;Actinobacteria;Actinobacteria;Bifidobacteriales;Bifidobacteriaceae;Bifidobacterium;|100	-0.0781786	0.0366402	-0.114819	0.961881	0.986388	0.926357	0.976067	0.990232
25	Bacteria;Firmicutes;Erysipelotrichia;Erysipelotrichales;Erysipelotrichaceae;Incertae_Sedis;|100	0.0839701	-0.00625839	0.0902285	0.987131	0.987131	0.926962	0.992815	0.990232
38	Archaea;Euryarchaeota;Methanobacteria;Methanobacteriales;Methanobacteriaceae;Methanobrevibacter;|100	0.067311	-0.0740168	0.141328	0.985913	0.987131	0.948877	0.976067	0.990232
66	Bacteria;Firmicutes;Clostridia;Clostridiales;Ruminococcaceae;Ruminococcus;|99	-0.0927263	-0.0143297	-0.0783967	0.981993	0.987131	0.926357	0.987613	0.990232
95	Bacteria;Firmicutes;Clostridia;Clostridiales;unclassified;unclassified;|92	-0.131998	0.00600881	-0.138007	0.983297	0.987131	0.926357	0.992815	0.990232

## Sheet: ZIG_Genus
ZIG model, 3 group comparison, Genus level
Sorted by F-test q-value
	difference between log-transformed normalized counts			3-group comparison		q-values pairwise comparisons
	HC vs SS	HC vs NASH	SS vs NASH	F-test p-value	F-test q-value	SS vs HC	NASH vs HC	SS vs NASH
Alistipes	-1.16237	-1.3166	0.154236	0.00250557	0.0258071	0.0923071	0.015873	0.989207
Anaerostipes	-0.948419	-0.764013	-0.184405	0.00200533	0.0258071	0.0383821	0.0254235	0.858376
Bacteroides	-0.620069	-0.961222	0.341152	0.00293262	0.0258071	0.278127	0.015873	0.858376
Incertae_Sedis	-0.715603	-0.551263	-0.164339	0.00265165	0.0258071	0.0383821	0.0295381	0.858376
Methanosphaera	-2.96306	-2.27977	-0.683297	0.00165155	0.0258071	0.0383821	0.0254235	0.858376
Lactobacillus	1.06299	1.73224	-0.669251	0.00407489	0.0298825	0.278127	0.015873	0.858376
Blautia	-0.37876	-0.634496	0.255736	0.00566064	0.0311335	0.278127	0.015873	0.858376
unclassified	-0.690771	-0.583572	-0.107199	0.00562049	0.0311335	0.0767981	0.0318907	0.957371
Coprococcus	-0.636848	-0.898804	0.261956	0.0129773	0.0571002	0.278127	0.0254235	0.858376
Dorea	-0.776246	-0.599196	-0.17705	0.0128363	0.0571002	0.0767981	0.0546316	0.858376
Odoribacter	-0.037031	-1.73542	1.69839	0.0171451	0.0685805	0.979341	0.0428393	0.858376
Subdoligranulum	-0.000468993	-0.720748	0.720279	0.0273066	0.100124	0.998903	0.051811	0.858376
Roseburia	-0.648889	-0.29388	-0.355008	0.0340287	0.115174	0.0767981	0.284133	0.858376
Faecalibacterium	-0.516234	-0.624958	0.108725	0.0376905	0.118456	0.278127	0.051811	0.989207
Barnesiella	-0.951498	-1.35239	0.400892	0.045562	0.133648	0.329204	0.051811	0.858376
Ruminococcus	-0.488223	-0.69139	0.203167	0.0566387	0.155756	0.329204	0.057053	0.858376
Parabacteroides	-1.0662	-0.770665	-0.29553	0.0646034	0.167209	0.20364	0.163328	0.858376
Eggerthella	-0.916507	-0.818719	-0.0977885	0.0721183	0.176289	0.278127	0.117357	0.989207
Lachnospira	-0.623459	-0.66021	0.0367504	0.0828044	0.191758	0.278127	0.104917	0.989207
Alloprevotella	0.386792	1.07668	-0.689884	0.101194	0.222628	0.809986	0.0945012	0.858376
Intestinimonas	-0.732677	-0.739587	0.00691023	0.15463	0.321483	0.329204	0.172707	0.989207
Megasphaera	0.881866	0.737052	0.144814	0.160741	0.321483	0.278127	0.225629	0.989207
Haemophilus	-0.808921	0.280589	-1.08951	0.175109	0.33499	0.329204	0.689575	0.858376
Streptococcus	-0.712559	-0.340651	-0.371908	0.193828	0.355351	0.278127	0.404838	0.858376
Pseudobutyrivibrio	-0.151085	-0.45318	0.302095	0.213803	0.376294	0.872806	0.172707	0.858376
Clostridium_sensu_stricto_1	-0.63394	0.0475869	-0.681527	0.289993	0.472581	0.329204	0.917013	0.858376
Marvinbryantia	-0.172282	-0.642103	0.469821	0.282613	0.472581	0.872806	0.228081	0.858376
Acidaminococcus	0.211775	0.742242	-0.530467	0.362233	0.567339	0.872806	0.284133	0.858376
Akkermansia	-0.619476	-0.845818	0.226343	0.389903	0.567339	0.722445	0.310109	0.989207
Catenibacterium	0.581536	0.486546	0.0949906	0.384868	0.567339	0.476781	0.35528	0.989207
Escherichia-Shigella	0.0346901	0.561796	-0.527106	0.399716	0.567339	0.979341	0.335334	0.858376
Dialister	-0.0599778	-0.538142	0.478164	0.427557	0.587891	0.979341	0.335893	0.858376
Oscillibacter	-0.195718	-0.481735	0.286017	0.469628	0.62617	0.872806	0.335893	0.858376
Desulfovibrio	0.237436	0.628144	-0.390708	0.509939	0.659921	0.872806	0.35528	0.858376
Phascolarctobacterium	-0.655477	-0.0987338	-0.556743	0.553089	0.675998	0.533257	0.889039	0.858376
Prevotella	0.55055	0.586155	-0.0356056	0.545802	0.675998	0.722445	0.404838	0.989207
Adlercreutzia	-0.235987	-0.476167	0.24018	0.597122	0.710091	0.872806	0.404838	0.957371
Veillonella	-0.355753	0.172176	-0.527929	0.648685	0.751109	0.809986	0.784542	0.858376
Parasutterella	0.342935	0.334425	0.00851038	0.717863	0.809896	0.809986	0.589245	0.989207
Succiniclasticum	0.179649	-0.272871	0.452521	0.740067	0.814073	0.872806	0.719285	0.858376
Bifidobacterium	-0.14631	0.123634	-0.269944	0.784763	0.842185	0.872806	0.784542	0.858376
Megamonas	0.265171	0.221751	0.0434198	0.912507	0.955959	0.872806	0.784542	0.989207
Sutterella	-0.0990971	-0.186581	0.0874842	0.941566	0.963463	0.979341	0.784542	0.989207
Methanobrevibacter	0.0735313	-0.0740957	0.147627	0.985172	0.985172	0.979341	0.917013	0.989207
